# Supplementary material for: Fortilin interacts with TGF-β1 and prevents TGF-β receptor activation
Source: Commun Biol. 2022 Feb 23;5:157. doi: 10.1038/s42003-022-03112-6 (PMC8866402; doi:10.1038/s42003-022-03112-6)
Supplement: Supplementary file 3 — Supplementary Data 1 [file 42003_2022_3112_MOESM3_ESM.xlsx]

## Sheet: FIG.1C
ABS450
	Sera	SeraTGF-β1-, fortilin-	BSA
	1.49	0.61	0.02
	1.62	0.61	0.01
	1.63	0.64	0.01

## Sheet: FIG. 1D
ABS450
	Sera	SeraTGF-β1-, fortilin-	BSA
	1.26	0.14	0
	1.2	0.14	0
	1.18	0.09	0

## Sheet: FIG. 1E
ABS450
	Sera	SeraTGF-β1-, fortilin-	BSA
	0.8	0.09	0
	0.79	0.07	0
	0.71	0.08	0

## Sheet: FIG. 2A
Kd
	94
	95

## Sheet: FIG. 3A
	1	2	3	4
TGF-β1	-	+	-	+
strep-tag-fortilin	-	-	+	+
	0.95332	7.65208	0.890049	5.92522
	1.00299	7.67971	0.993699	4.23389
	0.999998	8.42875	1.00001	4.91758
	1.04369	8.54624	1.11625	6.36275

## Sheet: FIG. 3B
	1	2	3	4	5	6	7
TGF-β1	-	+	+	+	+	+	+
Strep-tag-fortilin	-	-	+	++	-	-	-
Strep-tag-luciferase	-	-	-	-	+	++	-
αTGF-β1 mAb	-	-	-	-	-	-	+
	1	14.1	8.2	6.5	10.1	10.5	1
	1	11	7.4	6.8	10.8	9.6	1.1
	1	10.6	7.3	6.1	10.3	11.1	0.9
	1	11.1	7.6	6.6	11.2	10.9	0.9
	1.1	10.4	9.2	5.8	10.4	11.5	1
	0.9	11.4	8.6	6.1	9.4	9.7	1

## Sheet: FIG. 4B
	1	2	3	4	5	6	7
TGF-β1	-	-	-	+	+	+	+
Strep-tag-fortilin	-	+	-	-	+	-	-
Strep-tag-luciferase	-	-	+	-	-	+	-
αTGF-β1 mAb	-	-	-	-	-	-	+
	1.1	1.2	1.2	38.5	29.4	38.4	2.1
	0.9	1	0.8	40.9	26.3	32.7	2.3

## Sheet: FIG.4C
	1	2	3	4	5	6	7
TGF-β1	-	-	-	+	+	+	+
Strep-tag-fortilin	-	+	-	-	+	-	-
Strep-tag-luciferase	-	-	+	-	-	+	-
αTGF-β1 mAb	-	-	-	-	-	-	+
	7.81	7.94	7.58	93.65	84.85	132.79	8.2
	8.2	7.35	8.33	106.15	85.48	124.14	9.86

## Sheet: FIG.4D
	1	2	3	4	5	6	7
TGF-β1	-	-	-	+	+	+	+
Strep-tag-fortilin	-	+	-	-	+	-	-
Strep-tag-luciferase	-	-	+	-	-	+	-
αTGF-β1 mAb	-	-	-	-	-	-	+
	1	1.2	2.1	56.5	36.1	51	1.7
	1	1	1.2	55	34.7	57.4	1.3

## Sheet: FIG.5A
CNN1	1	2	3	4
TGF-β1	-	-	+	+
Strep-tag-fortilin	-	+	-	+
	1	1.08	5.06	2.06
	0.99	0.65	3.45	1.13
	1	0.72	3.02	0.33

[truncated: 2 more sheets: FIG.5B, FIG.5C]
